# Supplementary material for: Next generation sequencing to dissect the genetic architecture of KNG1 and F11 loci using factor XI levels as an intermediate phenotype of thrombosis
Source: PLoS One. 2017 Apr 26;12(4):e0176301. doi: 10.1371/journal.pone.0176301 (PMC5405990; doi:10.1371/journal.pone.0176301)
Supplement: S1 Table — (XLSX) [file pone.0176301.s001.xlsx]

## Sheet: Full1
S1 Table. Primers used for amplification of KNG1 and F11 loci.
PCR	PCR forward primer	Forward primer position1	PCR reverse primer	Reverse primer position1	Size (bp)
KNG1 Short2	CCATGTTTTACATCTCTCCAAGAA	chr3:186,433,630-186,433,653	GACGCTAGTTGCCTTGTTCC	chr3:186,435,160-186,435,179	1550
KNG1 LR13	GCTTTGAGGGAGAAGGGTTC	chr3:186,434,347-186,434,366	CTCAGTTTACCCGTCTTGTAGAAGATGG	chr3:186,439,367-186,439,394	5048
KNG1 LR23	GATGACTGCCAGTCATCTGCCATTACC	chr3:186,438,983-186,439,009	GACCAGTGACGTGAGCTTTAGTCTTCC	chr3:186,445,266-186,445,292	6310
KNG1 LR33	CTCAATTATGTCCGTATAGTGCTATCAGG	chr3:186,444,510-186,444,538	CCATAATGACATCAGTCAGAGACTATTGG	chr3:186,451,791-186,451,819	7310
KNG1 LR43	CTCTGTTTTCTATATGTAAAGGACTGAGG	chr3:186,450,655-186,450,683	CTCTTCATTACTTTCCTTGGAACATGTGG	chr3:186,456,934-186,456,962	6308
KNG1 LR53	CCACTTAGAAAAGGAAATGGGACCAACC	chr3:186,456,680-186,456,707	CCTAGTCAACTTCTTCCAGTCACATTGG	chr3:186,463,137-186,463,164	6485
F11 LR13	GCCTTCCAGATAGAACATCACC	chr4:187,185,623-187,185,644	GGAAAGTCTACACTTGGAGG	chr4:187,193,112-187,193,131	7509
F11 LR23	GTGTTTATTGCCTTGATTTCC	chr4:187,192,623-187,192,643	CCTCGGTAATGTTGGGTTTG	chr4:187,197,713-187,197,732	5110
F11 LR33	TCATCATGTCCTATACAGTTAGATCC	chr4:187,197,186-187,197,211	TGTTCTGATGCTGGGAGACC	chr4:187,205,575-187,205,594	8409
F11 LR43	CACCATTCACGTTATCATTTGAAGGAGG	chr4:187,204,968-187,204,995	CCTGTAATCTCAGCTACTTGG	chr4:187,210,960-187,210,980	6013
1 Primer positions referred to GRCh37/hg19, UCSC Genome Browser assembly, February 2009 release (http://genome.ucsc.edu/) [1]
2 Primers used for Short PCR conditions.
3 Primers used for LR-PCR conditions.
References
1.	Karolchik D, Barber GP, Casper J, Clawson H, Cline MS, Diekhans M, et al. The UCSC Genome Browser database: 2014 update. Nucleic Acids Res. 2014;42: D764–D770.
