# Supplementary material for: Next generation sequencing to dissect the genetic architecture of KNG1 and F11 loci using factor XI levels as an intermediate phenotype of thrombosis
Source: PLoS One. 2017 Apr 26;12(4):e0176301. doi: 10.1371/journal.pone.0176301 (PMC5405990; doi:10.1371/journal.pone.0176301)
Supplement: S2 Table — (XLSX) [file pone.0176301.s002.xlsx]

## Sheet: Hoja1
S2 Table. PCR master mix for short and LR-PCR amplifications.
Short PCR Component	Short PCR Volum (μl)	LR-PCR Component	LR-PCR Volum (μl)
			KNG1	F11
FastStart High Fidelity Reaction Buffer, 10X	1.88	SequalPrep 10X Reaction Buffer	2
DMSO	0.94	DMSO	0.4
PCR Grade Nucleotide Mix	0.38	SequalPrep 10X Enhancer B1	2
FastStart High Fidelity Enzyme Blend 5 U/μl	0.19	SequalPrep Long Polymerase 5 U/μl	0.36	0.4
Primer mix (7.5 μM)	1.88	Primer mix (7.5 μM)	2	2.5
Template DNA (50 ng/μl)	1.13	Template DNA (50 ng/μl)	1	2
DNase-free water	to 18.75	DNase-free water	to 20
1 SequalPrep 10X Enhancer in LR-PCR was Enhancer B 1X in all PCR amplicons except for: F11 LR1, F11 LR2 and F11 LR3 (Enhancer A).
