# Supplementary material for: Next generation sequencing to dissect the genetic architecture of KNG1 and F11 loci using factor XI levels as an intermediate phenotype of thrombosis
Source: PLoS One. 2017 Apr 26;12(4):e0176301. doi: 10.1371/journal.pone.0176301 (PMC5405990; doi:10.1371/journal.pone.0176301)
Supplement: S3 Table — (XLSX) [file pone.0176301.s003.xlsx]

## Sheet: Hoja1
S3 Table. Thermocycling conditions for Short PCR amplifications.
Thermal cycler steps	Temperature (ºC)	Time	Cycles
Initial denaturation	95	2 min	1
Denaturation	95	30 sec	x 38
Annealing	56	30 sec
Elongation	72	2 min
Final elongation	72	4 min	1
Cooling	4	∞
