# Supplementary material for: Next generation sequencing to dissect the genetic architecture of KNG1 and F11 loci using factor XI levels as an intermediate phenotype of thrombosis
Source: PLoS One. 2017 Apr 26;12(4):e0176301. doi: 10.1371/journal.pone.0176301 (PMC5405990; doi:10.1371/journal.pone.0176301)
Supplement: S4 Table — (XLSX) [file pone.0176301.s004.xlsx]

## Sheet: Hoja1
S4 Table. Thermocycling conditions for LR-PCR amplifications.
Thermal cycler steps	Temperature (ºC)	Time	Cycles
Initial denaturation	94	2 min	1
Denaturation	94	10 sec	x 10
Annealing1	64	30 sec
Elongation2	68	18 min
Denaturation	94	10 sec	x 22
Annealing1	64	30 sec
Elongation2	68	18 min (+ 20 sec/cycle)
Final elongation	72	5 min	1
Cooling	4	∞
1 Annealing temperature was 64ºC in all PCR amplicons except for: F11 LR1 (60ºC), F11 LR2 (54ºC) and F11 LR3 (54ºC).
2 Elongation temperature in LR-PCR was 68ºC in all PCR amplicons except for F11 LR1 (60ºC).
