# Supplementary material for: Next generation sequencing to dissect the genetic architecture of KNG1 and F11 loci using factor XI levels as an intermediate phenotype of thrombosis
Source: PLoS One. 2017 Apr 26;12(4):e0176301. doi: 10.1371/journal.pone.0176301 (PMC5405990; doi:10.1371/journal.pone.0176301)
Supplement: S5 Table — (XLSX) [file pone.0176301.s005.xlsx]

## Sheet: Hoja1
S5 Table. All the unique biallelic variants identified in the KNG1 and F11 loci from the discovery sample.
Gene	Chromosome	Genome Location	Reference Allele	Alternate Allele	dbSNP v137
KNG1	3	186433681	C	T	rs60678173
KNG1	3	186433716	A	G	rs59106543
KNG1	3	186433755	CA	C	rs71708606
KNG1	3	186433783	A	C	rs62292643
KNG1	3	186433822	C	T	rs10440056
KNG1	3	186433872	G	A	rs191943692
KNG1	3	186433893	TTTTTTG	T
KNG1	3	186433898	TG	T	rs71714968
KNG1	3	186433932	T	G	rs10439970
KNG1	3	186433961	A	G	rs35065127
KNG1	3	186434029	T	C	rs1648717
KNG1	3	186434038	G	T	rs2651642
KNG1	3	186434063	G	A
KNG1	3	186434108	G	A	rs10440057
KNG1	3	186434180	A	G	rs80355270
KNG1	3	186434188	C	T	rs10439971
KNG1	3	186434262	T	C	rs3821815
KNG1	3	186434405	G	T	rs5029969
KNG1	3	186434417	G	GAGA	rs144977500
KNG1	3	186434475	C	A	rs146533531
KNG1	3	186434478	C	G	rs188096067
KNG1	3	186434491	T	C	rs5029970
KNG1	3	186434819	T	C	rs3806688
KNG1	3	186434887	T	C	rs5029973
KNG1	3	186435077	A	G	rs3806689
KNG1	3	186435370	G	A	rs1050274
KNG1	3	186435561	G	A	rs13072823
KNG1	3	186435583	T	C	rs13095338
KNG1	3	186436191	C	T	rs9825929
KNG1	3	186436217	G	C	rs13317089
KNG1	3	186436268	G	A
KNG1	3	186436306	G	A	rs1523435
KNG1	3	186436398	A	G	rs1851665
KNG1	3	186436503	T	A	rs1851664
KNG1	3	186436604	T	C	rs1836860
KNG1	3	186436659	C	T	rs113373239
KNG1	3	186436787	GA	G	rs34745532
KNG1	3	186436918	C	T	rs5029975
KNG1	3	186437296	A	G	rs5029976
KNG1	3	186437300	C	T	rs5029977
KNG1	3	186437342	T	C	rs1656908
KNG1	3	186437344	A	C
KNG1	3	186437353	TA	T
KNG1	3	186437369	G	T
KNG1	3	186437375	A	G
KNG1	3	186437379	G	A
KNG1	3	186437385	G	A	rs5029979
KNG1	3	186437386	A	C	rs182665559
KNG1	3	186437411	T	G
KNG1	3	186437450	A	G
KNG1	3	186437467	G	A
KNG1	3	186437473	A	G
KNG1	3	186437504	C	T
KNG1	3	186437513	A	G	rs13084325
KNG1	3	186437517	CA	C
KNG1	3	186437532	G	A
KNG1	3	186437554	A	T	rs9869244
KNG1	3	186437661	G	C	rs2304451
KNG1	3	186437944	T	C	rs5029980
KNG1	3	186438037	T	C	rs2304452
KNG1	3	186438314	G	A	rs5029981
KNG1	3	186438346	C	T	rs2689197
KNG1	3	186438393	G	A	rs2651640
KNG1	3	186438547	G	A
KNG1	3	186438554	A	G	rs2651641
KNG1	3	186438560	GGTT	G	rs71759015
KNG1	3	186438567	G	T	rs112087464
KNG1	3	186438572	GC	TT
KNG1	3	186438620	T	C
KNG1	3	186438639	C	T
KNG1	3	186438648	G	A	rs5029985
KNG1	3	186438664	T	C
KNG1	3	186438669	T	C
KNG1	3	186438672	A	G	rs5029986
KNG1	3	186438686	G	C
KNG1	3	186438703	T	C
KNG1	3	186438724	A	G
KNG1	3	186438728	A	G	rs5029987
KNG1	3	186438729	C	T	rs5029988
KNG1	3	186438739	T	C
KNG1	3	186438754	G	A
KNG1	3	186438800	A	G
KNG1	3	186438813	G	C
KNG1	3	186438819	C	G	rs5029990
KNG1	3	186438820	T	C
KNG1	3	186438824	T	C	rs5029991
KNG1	3	186438830	A	G
KNG1	3	186438836	T	C	rs5029992
KNG1	3	186438868	A	G	rs1656909
KNG1	3	186438935	C	A	rs1624230
KNG1	3	186438993	A	C	rs1656910
KNG1	3	186439173	T	C	rs1621816
KNG1	3	186439295	G	A	rs5029993
KNG1	3	186439373	T	C	rs1656911
KNG1	3	186439529	C	T	rs1648716
KNG1	3	186439618	A	G	rs1648715
KNG1	3	186439723	A	C	rs1656912
KNG1	3	186439840	G	A	rs1829886
KNG1	3	186439906	CAAAAA	C	rs56170982
KNG1	3	186439998	T	C	rs1403694
KNG1	3	186440243	G	A	rs1469859
KNG1	3	186440483	T	C	rs1648714
KNG1	3	186440559	C	T	rs5029999
KNG1	3	186440910	C	CT	rs5030001
KNG1	3	186440986	G	A	rs5030002
KNG1	3	186441028	G	T	rs5030003
KNG1	3	186441252	T	C	rs1656914
KNG1	3	186441444	CT	C
KNG1	3	186441547	CCAGCCT	C	rs113946377
KNG1	3	186441571	A	G
KNG1	3	186441579	G	A	rs2378115
KNG1	3	186441585	G	A
KNG1	3	186441599	C	T
KNG1	3	186441600	G	A
KNG1	3	186441603	C	T
KNG1	3	186441604	G	A	rs5030008
KNG1	3	186441606	A	C
KNG1	3	186441617	G	A
KNG1	3	186441631	T	C
KNG1	3	186441678	G	A
KNG1	3	186441686	A	G
KNG1	3	186441689	C	T
KNG1	3	186441694	C	T
KNG1	3	186441722	T	C
KNG1	3	186441732	T	C
KNG1	3	186441734	T	C
KNG1	3	186441740	GT	G
KNG1	3	186441763	T	C	rs5030009
KNG1	3	186441823	A	G	rs1656915
KNG1	3	186442016	A	T	rs1648713
KNG1	3	186442034	A	G	rs5030011
KNG1	3	186442209	C	T	rs1648712
KNG1	3	186442299	C	T	rs1656916
KNG1	3	186442318	T	C	rs1656917
KNG1	3	186442486	CT	C
KNG1	3	186442544	G	C	rs5030014
KNG1	3	186442612	C	T	rs1656918
KNG1	3	186442705	A	G	rs1656919
KNG1	3	186442707	T	C	rs1648711
KNG1	3	186442747	G	C	rs1656920
KNG1	3	186442798	C	G	rs145330334
KNG1	3	186442833	G	C	rs1656921
KNG1	3	186442851	T	C	rs186482877
KNG1	3	186443018	T	C	rs1656922
KNG1	3	186443250	T	C	rs166479
KNG1	3	186443332	AT	A
KNG1	3	186443355	A	G	rs191335700
KNG1	3	186443357	A	G
KNG1	3	186443365	T	G
KNG1	3	186443415	G	C
KNG1	3	186443426	T	C
KNG1	3	186443458	T	C
KNG1	3	186443482	C	T	rs186831050
KNG1	3	186443490	C	CG
KNG1	3	186443493	T	C
KNG1	3	186443499	AT	A	rs34640484
KNG1	3	186443511	A	T
KNG1	3	186443530	G	A
KNG1	3	186443617	C	G	rs266725
KNG1	3	186443685	AG	A	rs63499661
KNG1	3	186443707	G	GA	rs59230183
KNG1	3	186443731	AT	A
KNG1	3	186443756	C	G	rs266724
KNG1	3	186443848	G	T
KNG1	3	186443850	A	G
KNG1	3	186443864	C	A	rs28496811
KNG1	3	186444063	CT	C
KNG1	3	186444077	T	C
KNG1	3	186444080	T	C
KNG1	3	186444083	TG	T
KNG1	3	186444085	T	C	rs28390219
KNG1	3	186444094	GA	AG
KNG1	3	186444193	C	T	rs5030020
KNG1	3	186444644	G	A	rs5030023
KNG1	3	186444809	A	ATG	rs139519865
KNG1	3	186444831	T	G	rs62294376
KNG1	3	186444844	A	G	rs9882598
KNG1	3	186444893	A	G	rs2304454
KNG1	3	186444903	T	A	rs2304455
KNG1	3	186445052	T	G	rs2304456
KNG1	3	186445186	G	GA	rs3841557
KNG1	3	186445237	A	C	rs5030025
KNG1	3	186445351	T	C	rs5030026
KNG1	3	186445436	C	T	rs4686798
KNG1	3	186445455	T	G	rs28607874
KNG1	3	186445566	A	G	rs5030027
KNG1	3	186445754	C	T	rs5030028
KNG1	3	186446087	T	G	rs5030102
KNG1	3	186446483	T	A
KNG1	3	186446538	T	C
KNG1	3	186446550	A	C
KNG1	3	186446561	TC	T
KNG1	3	186446741	C	T
KNG1	3	186446854	A	G	rs185528245
KNG1	3	186447047	A	C	rs266723
KNG1	3	186447484	T	G
KNG1	3	186447491	T	C
KNG1	3	186447493	G	C	rs822624
KNG1	3	186447518	A	G
KNG1	3	186447520	A	G
KNG1	3	186447522	C	T
KNG1	3	186447523	G	A
KNG1	3	186447524	C	T
KNG1	3	186447525	G	A	rs5030035
KNG1	3	186447530	T	C
KNG1	3	186447547	C	T
KNG1	3	186447554	C	T	rs5030036
KNG1	3	186447555	G	A
KNG1	3	186447564	T	C
KNG1	3	186447582	T	C
KNG1	3	186447587	G	A
KNG1	3	186447610	T	C
KNG1	3	186447619	GG	AC
KNG1	3	186447620	G	C
KNG1	3	186447622	C	T
KNG1	3	186447623	G	A
KNG1	3	186447628	G	A
KNG1	3	186447649	T	C
KNG1	3	186447651	A	G
KNG1	3	186447689	A	G
KNG1	3	186447707	T	C
KNG1	3	186447942	GT	G	rs34650598
KNG1	3	186448159	T	C	rs5030039
KNG1	3	186448245	T	C	rs13098645
KNG1	3	186448270	T	C
KNG1	3	186448302	G	A
KNG1	3	186448305	T	C
KNG1	3	186448314	A	G
KNG1	3	186448315	G	C
KNG1	3	186448316	A	G
KNG1	3	186448317	C	T
KNG1	3	186448332	AC	CT
KNG1	3	186448333	C	T
KNG1	3	186448360	A	G
KNG1	3	186448367	T	C
KNG1	3	186448370	A	G
KNG1	3	186448377	A	G
KNG1	3	186448393	T	C
KNG1	3	186448399	T	C
KNG1	3	186448401	C	T
KNG1	3	186448402	G	A
KNG1	3	186448420	T	G
KNG1	3	186448423	C	T	rs865880
KNG1	3	186448424	G	A
KNG1	3	186448428	A	G
KNG1	3	186448432	G	A
KNG1	3	186448440	A	G
KNG1	3	186448443	A	T
KNG1	3	186448444	CA	C	rs10571187
KNG1	3	186448458	A	T
KNG1	3	186448460	A	T
KNG1	3	186448462	A	T
KNG1	3	186448466	A	T
KNG1	3	186448468	A	T
KNG1	3	186448470	A	T
KNG1	3	186448472	A	T
KNG1	3	186448473	AT	A
KNG1	3	186448478	T	C
KNG1	3	186448480	T	C
KNG1	3	186448482	T	C
KNG1	3	186448484	T	C
KNG1	3	186448492	T	C
KNG1	3	186448494	T	C
KNG1	3	186448496	T	C
KNG1	3	186448528	T	C	rs11929295
KNG1	3	186448595	TG	T	rs5030041
KNG1	3	186448928	T	C	rs5030103
KNG1	3	186448989	C	T	rs1648722
KNG1	3	186449122	AT	GC
KNG1	3	186449123	T	C	rs1656925
KNG1	3	186449194	A	G	rs1648697
KNG1	3	186449198	T	C	rs5030045
KNG1	3	186449267	A	G	rs5030104
KNG1	3	186449582	G	C	rs1648698
KNG1	3	186449884	C	T	rs1622922
KNG1	3	186449890	G	C	rs1648699
KNG1	3	186449916	T	C	rs1648700
KNG1	3	186450069	T	C	rs1624569
KNG1	3	186450200	A	C
KNG1	3	186450279	T	C
KNG1	3	186450761	G	A	rs5030047
KNG1	3	186450765	G	A
KNG1	3	186450775	A	G
KNG1	3	186450780	C	T
KNG1	3	186450784	A	C
KNG1	3	186450803	A	G
KNG1	3	186450807	C	T
KNG1	3	186450811	T	C
KNG1	3	186450818	CA	TG
KNG1	3	186450819	A	G
KNG1	3	186450826	A	G
KNG1	3	186450833	A	G
KNG1	3	186450840	T	G
KNG1	3	186450863	T	C	rs5030049
KNG1	3	186450891	C	T
KNG1	3	186450895	T	C	rs1656926
KNG1	3	186450896	G	A
KNG1	3	186450903	T	C
KNG1	3	186450906	A	G	rs5030105
KNG1	3	186450907	C	T
KNG1	3	186450908	A	G
KNG1	3	186450915	G	A
KNG1	3	186450929	A	G
KNG1	3	186450950	G	A
KNG1	3	186450959	T	C	rs62294377
KNG1	3	186450967	A	G
KNG1	3	186450989	T	C
KNG1	3	186450991	C	T
KNG1	3	186450992	G	A
KNG1	3	186451009	T	TG
KNG1	3	186451013	A	G
KNG1	3	186451020	C	T
KNG1	3	186451028	T	C
KNG1	3	186451031	CTAAA	C	rs10576660
KNG1	3	186451033	A	C	rs201094402
KNG1	3	186451036	T	A
KNG1	3	186451040	T	A
KNG1	3	186451227	T	A	rs148418093
KNG1	3	186451236	T	C	rs4686799
KNG1	3	186451357	A	C	rs5030106
KNG1	3	186451387	C	T	rs5030107
KNG1	3	186451576	A	G
KNG1	3	186451584	C	T	rs35477316
KNG1	3	186451585	T	C
KNG1	3	186451587	A	G
KNG1	3	186451608	C	T
KNG1	3	186451617	T	C
KNG1	3	186451618	A	G
KNG1	3	186451625	T	C
KNG1	3	186451626	A	G
KNG1	3	186451652	A	G
KNG1	3	186451672	A	G
KNG1	3	186451682	G	A
KNG1	3	186451699	A	G
KNG1	3	186451710	C	T
KNG1	3	186451715	T	C
KNG1	3	186451741	G	A	rs4686439
KNG1	3	186452415	T	G	rs5030058
KNG1	3	186452455	C	G	rs5030059
KNG1	3	186452490	A	G	rs822366
KNG1	3	186452504	T	G	rs822620
KNG1	3	186452716	A	G	rs822364
KNG1	3	186452720	CT	C	rs5030109
KNG1	3	186452820	A	G	rs710449
KNG1	3	186452885	A	G	rs710448
KNG1	3	186452917	C	T	rs5030060
KNG1	3	186452991	C	G	rs822363
KNG1	3	186453065	A	C	rs822362
KNG1	3	186453129	A	G
KNG1	3	186453134	T	C
KNG1	3	186453144	T	C
KNG1	3	186453178	A	G
KNG1	3	186453217	A	G
KNG1	3	186453232	A	C
KNG1	3	186453233	A	C
KNG1	3	186453236	A	G
KNG1	3	186453259	C	T
KNG1	3	186453263	T	C
KNG1	3	186453267	T	C
KNG1	3	186453275	T	C
KNG1	3	186453276	G	A
KNG1	3	186453277	G	C
KNG1	3	186453278	G	A
KNG1	3	186453279	T	C
KNG1	3	186453284	A	G
KNG1	3	186453299	C	T
KNG1	3	186453322	A	G
KNG1	3	186453326	A	G
KNG1	3	186453330	T	C
KNG1	3	186453339	G	A
KNG1	3	186453347	CA	C
KNG1	3	186453355	A	C
KNG1	3	186453356	A	G
KNG1	3	186453357	A	T
KNG1	3	186453362	A	G
KNG1	3	186453363	T	C
KNG1	3	186453373	C	A
KNG1	3	186453385	T	C
KNG1	3	186453418	A	T	rs4686800
KNG1	3	186453430	GAATT	G	rs138610068
KNG1	3	186453524	G	A	rs112323692
KNG1	3	186453692	A	C	rs5030110
KNG1	3	186454180	A	C	rs5030062
KNG1	3	186454294	A	T	rs5030063
KNG1	3	186454309	A	G	rs148892840
KNG1	3	186454447	T	C	rs5030064
KNG1	3	186454577	T	C	rs5030065
KNG1	3	186454652	CA	C
KNG1	3	186454827	G	A	rs5030068
KNG1	3	186455394	T	G	rs181235963
KNG1	3	186455414	T	C
KNG1	3	186455424	T	C
KNG1	3	186455435	A	T
KNG1	3	186455478	C	T	rs5030111
KNG1	3	186455546	T	C	rs5030072
KNG1	3	186455567	T	C
KNG1	3	186455569	G	A	rs5030112
KNG1	3	186455573	C	T
KNG1	3	186455674	T	C	rs5030113
KNG1	3	186455787	CA	TG
KNG1	3	186455788	A	G	rs5030073
KNG1	3	186456035	G	A	rs5030074
KNG1	3	186456207	TA	T	rs5030114
KNG1	3	186456358	A	G
KNG1	3	186456362	A	G
KNG1	3	186456363	T	C
KNG1	3	186456373	T	C
KNG1	3	186456402	G	A
KNG1	3	186456407	A	G
KNG1	3	186456410	T	C
KNG1	3	186456426	G	A
KNG1	3	186456433	C	T
KNG1	3	186456434	G	A
KNG1	3	186456465	A	G
KNG1	3	186456492	A	G
KNG1	3	186456495	C	T
KNG1	3	186456496	G	A
KNG1	3	186456500	A	T
KNG1	3	186456503	T	C
KNG1	3	186456509	A	C
KNG1	3	186456528	A	G
KNG1	3	186456549	T	C
KNG1	3	186456557	T	C
KNG1	3	186456559	C	T
KNG1	3	186456560	A	G
KNG1	3	186456567	G	A
KNG1	3	186456575	TG	CA
KNG1	3	186456576	G	A
KNG1	3	186456591	T	C
KNG1	3	186456596	C	T	rs35025634
KNG1	3	186456622	C	T
KNG1	3	186456623	G	A
KNG1	3	186456630	C	T
KNG1	3	186456631	A	G
KNG1	3	186456635	CA	C
KNG1	3	186456648	T	A
KNG1	3	186456652	G	A
KNG1	3	186457332	C	T	rs5030115
KNG1	3	186457585	T	A
KNG1	3	186457644	T	C
KNG1	3	186457679	G	A
KNG1	3	186457689	C	A
KNG1	3	186457733	G	A
KNG1	3	186457752	C	G
KNG1	3	186457798	C	T
KNG1	3	186457825	C	T	rs184637126
KNG1	3	186457832	T	C
KNG1	3	186457838	CA	C
KNG1	3	186457915	G	A
KNG1	3	186458322	C	T	rs3856930
KNG1	3	186458764	GT	G
KNG1	3	186458821	C	T
KNG1	3	186458822	G	A
KNG1	3	186458825	T	C
KNG1	3	186458839	G	A
KNG1	3	186458843	C	T
KNG1	3	186458844	G	A
KNG1	3	186458846	C	G
KNG1	3	186458852	A	G
KNG1	3	186458869	A	G
KNG1	3	186458871	G	C
KNG1	3	186458875	T	C
KNG1	3	186458886	A	G
KNG1	3	186458907	T	C
KNG1	3	186458910	G	A	rs5030081
KNG1	3	186458928	A	G
KNG1	3	186458929	T	C
KNG1	3	186458931	T	C
KNG1	3	186458939	T	C
KNG1	3	186458944	A	G
KNG1	3	186458949	A	G	rs5030082
KNG1	3	186458971	T	C
KNG1	3	186458981	G	C
KNG1	3	186459003	A	G
KNG1	3	186459018	A	G
KNG1	3	186459025	T	C
KNG1	3	186459028	T	C
KNG1	3	186459030	G	A	rs142599822
KNG1	3	186459034	T	C
KNG1	3	186459037	T	C
KNG1	3	186459052	A	G
KNG1	3	186459062	T	C
KNG1	3	186459183	C	T	rs5030083
KNG1	3	186459227	A	G	rs698078
KNG1	3	186459475	C	G	rs5030084
KNG1	3	186459646	G	A	rs5030085
KNG1	3	186459775	C	T	rs5030086
KNG1	3	186459927	T	C	rs710446
KNG1	3	186460110	G	C	rs5030087
KNG1	3	186460222	A	G	rs5030088
KNG1	3	186460877	T	C	rs5030091
KNG1	3	186461091	G	A	rs5030093
KNG1	3	186461158	T	C	rs5030094
KNG1	3	186461181	T	C	rs2062632
KNG1	3	186461216	G	A	rs266760
KNG1	3	186461349	G	C	rs5030095
KNG1	3	186461524	C	T	rs76438938
KNG1	3	186462156	T	C	rs2651639
KNG1	3	186462332	G	T	rs266761
KNG1	3	186462745	G	C	rs16861082
KNG1	3	186462817	TA	T	rs5855112
KNG1	3	186462843	C	T	rs266762
KNG1	3	186463081	C	A	rs905056
KNG1	3	186463084	A	C	rs905057
F11	4	187186111	A	G	rs3756009
F11	4	187186201	C	G	rs4253393
F11	4	187186356	C	G	rs4253811
F11	4	187186372	G	A	rs4253394
F11	4	187186818	TA	T	rs11290631, rs60426781
F11	4	187186879	C	T	rs4253396
F11	4	187187005	G	T	rs3822056
F11	4	187187135	C	G	rs3733403
F11	4	187187495	C	T
F11	4	187187569	G	A	rs925451
F11	4	187187829	CCA	C	rs4253397
F11	4	187188061	T	C	rs4253398
F11	4	187188094	T	G	rs4253399
F11	4	187188141	G	GAT	rs35709976, rs150319849
F11	4	187188152	A	C	rs3822057
F11	4	187188519	A	C
F11	4	187189294	T	A	rs4241823
F11	4	187189326	A	G	rs4253403
F11	4	187189805	G	A	rs190524001
F11	4	187190285	T	A	rs925452
F11	4	187190810	A	G	rs4253405
F11	4	187191392	G	T	rs4253406
F11	4	187191787	G	A	rs4241824
F11	4	187191803	GCA	G	rs10535096
F11	4	187191859	T	A
F11	4	187192481	T	C	rs2036914
F11	4	187193308	A	T	rs4253407
F11	4	187193632	T	C
F11	4	187193704	C	T
F11	4	187193858	G	A	rs4253408
F11	4	187194613	CT	C
F11	4	187194685	C	T	rs4253409
F11	4	187195373	C	T	rs5973
F11	4	187195551	T	A	rs1593
F11	4	187195610	T	C	rs4253410
F11	4	187195796	T	C	rs4253411
F11	4	187196383	A	G
F11	4	187196442	C	T
F11	4	187196445	C	G
F11	4	187196455	A	G
F11	4	187196460	T	C
F11	4	187196510	G	A	rs2055916
F11	4	187196511	C	T
F11	4	187196524	T	C
F11	4	187196541	T	C
F11	4	187196553	A	G
F11	4	187196556	A	G
F11	4	187196580	C	T	rs4253413
F11	4	187196610	T	C
F11	4	187196620	A	G
F11	4	187196635	T	C
F11	4	187196643	C	T
F11	4	187196652	T	TA	rs35685802
F11	4	187196853	T	C	rs4253414
F11	4	187197156	A	G
F11	4	187197736	CT	C	rs33965536
F11	4	187197778	C	T
F11	4	187197796	G	A
F11	4	187197807	T	C
F11	4	187197825	T	C
F11	4	187197838	C	T
F11	4	187197843	C	T
F11	4	187197866	G	A	rs111363884
F11	4	187197878	C	T
F11	4	187197891	A	C
F11	4	187197903	G	GC
F11	4	187197943	A	T	rs4253415
F11	4	187197963	A	G
F11	4	187197974	T	C
F11	4	187197978	G	A
F11	4	187197989	T	C
F11	4	187197994	C	T	rs4253416
F11	4	187198012	A	G
F11	4	187198026	G	A
F11	4	187198424	G	A	rs76605739
F11	4	187198551	T	C	rs188644705
F11	4	187199005	T	C	rs4253417
F11	4	187199110	C	A	rs4253843
F11	4	187199497	A	G	rs4253418
F11	4	187199888	A	G	rs4253419
F11	4	187200260	T	C
F11	4	187200264	T	C
F11	4	187200312	T	C
F11	4	187200314	A	G
F11	4	187200331	T	A
F11	4	187200332	A	T
F11	4	187200334	G	A
F11	4	187200341	T	G
F11	4	187200386	G	A
F11	4	187200392	C	T
F11	4	187200393	A	G
F11	4	187200396	T	C
F11	4	187200405	A	G
F11	4	187200406	T	G
F11	4	187200408	T	C
F11	4	187200429	A	G
F11	4	187200430	A	G
F11	4	187200451	A	G
F11	4	187200460	C	T
F11	4	187200468	G	A	rs139338150
F11	4	187200485	A	G
F11	4	187200490	C	T
F11	4	187200491	G	A
F11	4	187200492	C	T
F11	4	187200493	G	A
F11	4	187200494	A	C
F11	4	187200514	T	C
F11	4	187200517	CA	C
F11	4	187200523	A	C
F11	4	187200524	A	G
F11	4	187200530	A	C
F11	4	187200536	CA	C	rs35203561
F11	4	187200550	A	T	rs56810541
F11	4	187200776	G	A	rs149743449
F11	4	187201001	A	G	rs2241817
F11	4	187201211	A	G	rs5974
F11	4	187201454	G	A	rs281875257
F11	4	187201908	T	A
F11	4	187202010	CT	C	rs33985758
F11	4	187202125	C	A	rs4253846
F11	4	187202242	C	T	rs141119295
F11	4	187202260	T	C
F11	4	187202276	T	G
F11	4	187202794	G	A	rs4253849
F11	4	187202977	G	A	rs3775306
F11	4	187203065	A	G
F11	4	187203738	C	T	rs76665916
F11	4	187204059	G	C	rs188961841
F11	4	187204069	G	T
F11	4	187204406	C	CGT	rs58285796, rs10661556
F11	4	187204447	C	T	rs12498667
F11	4	187204525	T	A	rs12503530
F11	4	187204937	A	G	rs4253421
F11	4	187205002	C	G	rs4253422
F11	4	187205033	A	G	rs4253423
F11	4	187205054	C	T
F11	4	187205301	T	C	rs5970
F11	4	187205426	G	A	rs116667976
F11	4	187205712	T	A	rs4253424
F11	4	187205777	A	ATGTG	rs56310168, rs34783500
F11	4	187205929	T	C	rs4253425
F11	4	187206180	G	A	rs3822058
F11	4	187206249	C	A	rs3756011
F11	4	187206272	G	A	rs190654183
F11	4	187206511	C	T
F11	4	187207354	C	T	rs2289251
F11	4	187207381	C	T	rs2289252
F11	4	187207535	G	T	rs2289253
F11	4	187208027	G	A
F11	4	187208141	G	T
F11	4	187208150	T	C
F11	4	187208154	C	G
F11	4	187208158	C	T	rs184914024
F11	4	187208159	G	A
F11	4	187208166	C	T
F11	4	187208167	G	A
F11	4	187208189	A	G
F11	4	187208190	C	T
F11	4	187208191	G	A
F11	4	187208197	G	A
F11	4	187208206	TT	CA
F11	4	187208207	T	A
F11	4	187208214	A	G
F11	4	187208230	T	C
F11	4	187208252	C	T
F11	4	187208265	T	C
F11	4	187208268	T	C
F11	4	187208272	T	C
F11	4	187208273	A	G
F11	4	187208275	C	G
F11	4	187208276	CA	C
F11	4	187208285	C	T
F11	4	187208289	A	C
F11	4	187208290	A	G
F11	4	187208295	AT	A
F11	4	187208318	C	T
F11	4	187208319	G	A	rs111736461
F11	4	187208328	T	C
F11	4	187208330	A	G
F11	4	187208335	A	G
F11	4	187208350	A	G
F11	4	187208374	T	C
F11	4	187208385	T	C
F11	4	187208398	A	G
F11	4	187208415	C	A
F11	4	187208475	C	T
F11	4	187208504	A	G
F11	4	187208507	A	G
F11	4	187208508	T	C
F11	4	187208512	T	C
F11	4	187208520	T	C
F11	4	187208536	A	G
F11	4	187208541	TG	CA
F11	4	187208542	G	A
F11	4	187208566	T	C
F11	4	187208599	A	G
F11	4	187208606	T	C
F11	4	187208608	T	G
F11	4	187208610	T	C
F11	4	187208630	C	T
F11	4	187208645	A	G
F11	4	187208648	T	G
F11	4	187208652	C	T	rs71640037
F11	4	187208653	G	A
F11	4	187208661	T	C
F11	4	187208662	T	C
F11	4	187208669	T	C
F11	4	187208676	A	T	rs71640038
F11	4	187208686	T	C
F11	4	187208690	A	T	rs138207591
F11	4	187208692	T	C	rs71640039
F11	4	187208693	G	A
F11	4	187208695	A	G
F11	4	187208716	C	T
F11	4	187208723	A	G
F11	4	187208741	T	TAA
F11	4	187208745	AAT	A
F11	4	187208747	T	A	rs186001900
F11	4	187208968	C	T	rs5975
F11	4	187209067	G	T
F11	4	187209082	A	G
F11	4	187209089	C	T
F11	4	187209097	T	C
F11	4	187209122	G	A
F11	4	187209128	A	G
F11	4	187209140	G	C
F11	4	187209144	T	C
F11	4	187209152	A	G
F11	4	187209159	C	A
F11	4	187209186	A	G
F11	4	187209196	C	T
F11	4	187209210	T	C
F11	4	187209225	G	A	rs4253427
F11	4	187209227	G	A	rs4253428
F11	4	187209229	CT	C
F11	4	187209229	C	CT
F11	4	187209240	T	G
F11	4	187209243	G	T
F11	4	187209256	C	T	rs189805890
F11	4	187209273	G	A
F11	4	187209302	A	G
F11	4	187209308	T	C
F11	4	187209312	T	C
F11	4	187209357	C	T
F11	4	187209545	T	C	rs186657082
F11	4	187209559	A	G	rs5966
F11	4	187209702	G	T	rs5971
F11	4	187209729	G	A	rs5976
F11	4	187210033	A	G	rs4253429
F11	4	187210064	G	C	rs4253430
F11	4	187210090	G	A	rs4253865
F11	4	187210172	A	G	rs139159299
F11	4	187210247	A	T	rs1062547
F11	4	187210318	TA	T	rs147642874
F11	4	187210334	G	C
F11	4	187210620	G	A	rs4253431
F11	4	187210836	AT	A	rs57738793, rs67843441, rs66774897
F11	4	187210870	C	T	rs4253433
